# Supplementary material for: The Diurnal Variation in Mitochondrial Gene in Human Type 2 Diabetic Mesenchymal Stem Cell Grafts
Source: Int J Mol Sci. 2025 Jan 16;26(2):719. doi: 10.3390/ijms26020719 (PMC11765740; doi:10.3390/ijms26020719)
Supplement: Supplementary file 1 [file ijms-26-00719-s001.zip]

Archive with 1 entries (1 files):
- ijms-3349154-supplementary.pdf
